# Supplementary material for: Outcomes of patients with acute myeloid leukemia and bone marrow fibrosis
Source: J Hematol Oncol. 2024 Nov 15;17:112. doi: 10.1186/s13045-024-01630-w (PMC11568598; doi:10.1186/s13045-024-01630-w)
Supplement: Supplementary file 2 — Supplementary Material 2 [file 13045_2024_1630_MOESM2_ESM.xlsx]

## Sheet: Table S1 de novo AML
Table S1. De novo AML, no prior history of MPN.
Parameter	Overall	MF 0-1	MF 2-3	P-Value
	347	254	93
Gender female, n (%)	163 (47.0)	120 (47.2)	43 (46.2)	0.964
Age in yr, median [Q1,Q3]	66.0 [56.0,73.0]	66.5 [57.0,74.0]	66.0 [55.0,72.0]	0.333
WBC x10^3/L, median [Q1,Q3]	3.1 [1.7,7.7]	3.2 [1.7,7.8]	3.0 [1.8,7.7]	0.573
ANC, median [Q1,Q3]	0.5 [0.2,1.5]	0.4 [0.1,1.2]	1.0 [0.4,2.1]	<0.001
Hgbx10^3/L, median [Q1,Q3]	9.2 [8.6,9.7]	9.2 [8.7,9.8]	9.0 [8.4,9.5]	0.043
Pltx10^3/L, median [Q1,Q3]	32.0 [19.0,66.0]	37.0 [20.0,69.0]	26.0 [15.0,58.0]	0.02
PB Blasts %, median [Q1,Q3]	15.0 [3.0,42.0]	18.0 [3.0,47.0]	9.0 [2.0,27.5]	0.015
BM Blast %, median [Q1,Q3]	47.0 [26.0,70.0]	52.0 [32.0,71.2]	30.0 [22.0,59.8]	<0.001
Diploid, n (%)	120 (34.6)	95 (37.4)	25 (26.9)	0.09
Complex karyotype, n (%)	100 (28.8)	61 (24.0)	39 (41.9)	0.002
Low Intensity Therapy, n (%)	203 (58.5)	146 (57.5)	57 (61.3)	0.607
Intensive Therapy, n (%)	144 (41.5)	108 (42.5)	36 (38.7)
Venetoclax exposure, n (%)	43 (12.4)	31 (12.2)	12 (12.9)	1

## Sheet: Table S2 Univariate analysis OS
Table S2. Univariate analysis for overall survival.
Parameter	coef	exp(coef)	se(coef)	z	p	coef lower 95%	coef upper 95%	exp(coef) lower 95%	exp(coef) upper 95%
Age	0.0285897	1.029	0.00413101	6.92074	4.493e-12	0.020493	0.0366863	1.0207	1.03737
MF Grade 2-3	0.756	2.12974	0.113726	6.64753	2.98047e-11	0.533101	0.9789	1.70421	2.66153
PS 0-2	0.0297222	1.03017	0.207506	0.143235	0.886104	-0.376982	0.436426	0.685929	1.54717
Infection at baseline	0.319666	1.37667	0.200525	1.59414	0.110904	-0.0733567	0.712688	0.929269	2.03947
Intensive therapy	-0.813758	0.44319	0.114576	-7.10234	1.2266e-12	-1.03832	-0.589193	0.354048	0.554775
Number of co-morbidities	0.409391	1.5059	0.0613729	6.67055	2.54839e-11	0.289103	0.52968	1.33523	1.69839
Venetoclax exposure	0.084255	1.08791	0.162743	0.517718	0.604655	-0.234716	0.403226	0.790796	1.49664
Non-diploid cytogenetics	0.383249	1.46704	0.0734177	5.22012	1.78808e-07	0.239353	0.527145	1.27043	1.69409
History of MPN	0.139124	1.14927	0.11537	1.2059	0.227858	-0.0869969	0.365245	0.91668	1.44087
MDS cytogenetics*	0.438626	1.55058	0.110693	3.96255	7.41527e-05	0.221672	0.65558	1.24816	1.92626
JAK2	0.324371	1.38316	0.125012	2.59472	0.00946682	0.079352	0.56939	1.08259	1.76719
TET2	-0.153045	0.858091	0.110242	-1.38826	0.165057	-0.369116	0.0630257	0.691345	1.06505
MPL	-0.0783277	0.924661	0.159613	-0.490735	0.623614	-0.391164	0.234508	0.676269	1.26429
TP53	0.704334	2.0225	0.114017	6.17746	6.51431e-10	0.480865	0.927803	1.61747	2.52895
FLT3_ITD	0.0628811	1.0649	0.117237	0.53636	0.59171	-0.166899	0.292661	0.846285	1.33999
NPM1	-0.202304	0.816847	0.126148	-1.6037	0.108781	-0.44955	0.0449424	0.637915	1.04597
CEBPA	-0.0560309	0.94551	0.123812	-0.45255	0.650873	-0.298697	0.186635	0.741784	1.20519
IDH1	-0.0120719	0.988001	0.134074	-0.0900387	0.928256	-0.274853	0.250709	0.759684	1.28494
IDH2	-0.345771	0.707674	0.129707	-2.6658	0.00768058	-0.599992	-0.0915513	0.548816	0.912515
*Presence of monosomy 7, 5, 17 or del(5q), del(7p), del(17p), and trisomies 8 and 19

## Sheet: Table S3 MV analysis OS
Table S3. Multivariate analysis for overall survival.
Parameter	HR	LL HR	HL HR	p-val
Age	1.02	1.01	1.03	1e-05
Fibrosis 2-3	2	1.59	2.51	1e-05
Non-diploid cytogenetics	1.29	1.11	1.5	1e-05
Intensive therapy	0.68	0.51	0.92	0.01
JAK2	1.17	0.91	1.49	0.22
Number of co-morbidities	1.26	1.1	1.43	1e-05
TP53 mutation	1.31	0.98	1.75	0.06
MDS-associated CG*	0.89	0.66	1.2	0.45
IDH2 mutation	0.45	0.45	0.8	0.001
*Presence of monosomy 7, 5, 17 or del(5q), del(7p), del(17p), and trisomies 8 and 19
